# Supplementary material for: Smartphone App–Based Survey Deployment Patterns and Longitudinal Response Rate: Randomized Controlled Trial
Source: J Med Internet Res. 2025 Oct 10;27:e73972. doi: 10.2196/73972 (PMC12552817; doi:10.2196/73972)
Supplement: Multimedia Appendix 2 [file jmir_v27i1e73972_app2.xlsx]

## Sheet: surveys
Notification	Condition	Notification Title	Notification Message
New Survey Available	Has incomplete survey added within in the last day - daily at noon Eastern	New Survey(s) Available	There are new surveys available to complete. Please open the MyDataHelps app and complete them.
Survey Due Today Reminder	Has incomplete survey due in the next day - daily at noon Eastern	Survey Due Today	You have surveys due today. Please open the MyDataHelps app and complete them.
All Surveys Complete Notification	Has no incomplete surveys - runs every 10 minutes	Thank You!	1) Completed Surveys A) “Mr. (S) [FHS last name], we received your surveys. Thank you and keep it up!” B) “Mr. (S) [FHS last name], way to go! We received your surveys. Thank you!” C) “Mr. (S) [FHS last name], our team is grateful that you completed your surveys. D) “Mr. (S) [FHS last name], we received your surveys! You are on a roll! Keep it up.” Nice job!” E) “Mr. (S) [FHS last name], Most exc…
Surveys Incomplete	Has incomplete survey due in the next 7-8 days - daily at noon Eastern	Incomplete Surveys	1) Incomplete Surveys A) Mr. (S) [FHS last name], we missed your survey responses last week. We would really appreciate it if you could complete your surveys.” B)“Mr. (S) [FHS last name], say it isn’t so! We hope we do not go another week without receiving surveys from you!” C)“Mr. (S) [FHS last name], come back! We miss getting your survey responses!” D)“Mr. (S) [FHS last name], we know you are …
