# Supplementary material for: Smartphone App–Based Survey Deployment Patterns and Longitudinal Response Rate: Randomized Controlled Trial
Source: J Med Internet Res. 2025 Oct 10;27:e73972. doi: 10.2196/73972 (PMC12552817; doi:10.2196/73972)
Supplement: Multimedia Appendix 4 [file jmir_v27i1e73972_app4.xlsx]

## Sheet: Deployment_2-week group
Survey order
		Weeks after enrollment; 0=enrollment
iPhone & Android users	0	1	2	3	4	5	6	7	8	9	10	11	12	13	14	15	16	17	18	19	20	21	22	23	24	25	26
Mood
Mood (anxiety & depression)	x				x				x								x								x
Mood survey 2	x
Pain
Pain Q	x				x				x				x				x				x				x
Body Map	x												x												x
Assessments of psychosocial parameters
Social Survey- Loneliness					x								x								x
Social support 1													x
Social support 2					x																x
Resilience					x																x
Physical function/performance
Physical function survey			x								x								x								x
Sleep			x								x								x								x
Fatigue			x								x								x								x
Mobility outside home			x								x								x								x
Physical activity
Rapid Assessment of Physical Activity- RAPA			x												x												x
Events
Falls/Hospitalization			x				x				x				x				x				x				x
Cognition
Cognitive function	x								x								x								x
Cognitive abilities	x								x								x								x
iPhone users only (task-based surveys)
Cognition
Trail Making	x								x								x								x
Stroop	x								x								x								x
Two Finger Tap	x								x								x								x
Physical function/performance
Gait			x								x								x								x
Note: Surveys were administered through week 26 as shown, but participants were allowed up to 32 weeks to complete and return their responses to the last batch of surveys.

## Sheet: Deployment_4-week group
Survey order
		Weeks after enrollment; 0=enrollment
iPhone & Android users	0	1	2	3	4	5	6	7	8	9	10	11	12	13	14	15	16	17	18	19	20	21	22	23	24	25	26
Mood
Mood (anxiety & depression)	x				x				x								x								x
Mood survey 2	x
Pain
Pain Q	x				x				x				x				x				x				x
Body Map	x												x												x
Assessments of psychosocial parameters
Social Survey- Loneliness					x								x								x
Social support 1													x
Social support 2					x																x
Resilience					x																x
Physical function/performance
Physical function survey	x								x								x								x
Sleep	x								x								x								x
Fatigue	x								x								x								x
Mobility outside home	x								x								x								x
Physical activity
Rapid Assessment of Physical Activity- RAPA	x												x												x
Events
Falls/Hospitalization	x				x				x				x				x				x				x
Cognition
Cognitive function	x								x								x								x
Cognitive abilities	x								x								x								x
iPhone users only (task-based surveys)
Cognition
Trail Making	x								x								x								x
Stroop	x								x								x								x
Two Finger Tap	x								x								x								x
Physical function/performance
Gait	x								x								x								x
Note: Surveys were administered through week 26 as shown, but participants were allowed up to 32 weeks to complete and return their responses to the last batch of surveys.

## Sheet: Number of items or tasks
Survey modules	Number of items/tasks
Mood
Mood (anxiety & depression)	8 items
Mood survey 2	3 items
Social Survey- Loneliness	3 items
Social support 1	11 items
Social support 2	8 items
Resilience	6 items
Pain
Pain Q	3 items
Body Map	1 task
Physical function/performance
Physical function survey	4 items
Sleep	4 items
Fatigue	4 items
Mobility outside home	5 items (with more if yes)
Gait	1 task
Physical activity
Rapid Assessment of Physical Activity- RAPA	9 items
Events
Falls/Hospitalization	2 items (with more if yes)
Cognition
Cognitive function	4 items
Cognitive abilities	4 items
Trail Making	1 task
Stroop	4 subtasks
Two Finger Tap	1 task
